# Supplementary material for: Comparative Analysis of Enzymatic Transglycosylation Using E. coli Nucleoside Phosphorylases: A Synthetic Concept for the Preparation of Purine Modified 2′-Deoxyribonucleosides from Ribonucleosides
Source: Int J Mol Sci. 2022 Mar 3;23(5):2795. doi: 10.3390/ijms23052795 (PMC8911250; doi:10.3390/ijms23052795)
Supplement: Supplementary file 1 [file ijms-23-02795-s001.zip]

Archive with 1 entries (1 files):
- ijms-1613376-supplementary.pdf
